# Supplementary material for: A multicriteria model for prioritizing 5G network deployment with Monte Carlo stability analysis: A case study in Magdalena, Colombia
Source: PLoS One. 2025 Oct 17;20(10):e0334781. doi: 10.1371/journal.pone.0334781 (PMC12534074; doi:10.1371/journal.pone.0334781)
Supplement: S1 Table — (XLSX) [file pone.0334781.s001.xlsx]

## Sheet: S1_Table
Municipality	Sociodemographic				Technical				Geographic		Economic
	C1 +	C2 +	C3 +	C4 +	C5 +	C6 +	C7 +	C8 +	C9 +	C10 -	C11 +	C12 +	C13 +	C14 +
Ariguaní	34117	13072	21045	2.57	0	2.75	18.78	12.7	1109	7	2.78	1.68	1	6
Chibolo	24932	9792	15140	2.57	0	1.63	0	6	528	2	1.19	0.54	1	0
Nueva Granada	22349	13767	8582	2.57	0	1.17	29.25	1.1	843	2	4.43	1.38	1	0
Plato	70559	17333	53226	2.57	1	7.39	15.46	14.5	1501	19	3.51	3.6	2	17
Sabanas de San Ángel	17662	13034	4628	2.57	0	7.95	34.47	1.2	1196	8.33	1.75	0.59	1	0
Tenerife	14922	7972	6950	2.57	0	5.99	4.52	4.4	491	2.67	0.65	0.44	1	0
El Banco	74147	30265	43882	0.55	1	2.48	26.14	23	816	2.33	1.61	1.7	2	24
Guamal	30354	21816	8538	0.55	0	1.81	59.11	9.2	565	0.67	2.19	0.8	1	2
Pijiño del Carmen	13675	7602	6073	0.55	0	4.39	28.79	0.8	739	4.33	1.92	0.5	1	1
San Sebastián de Buenavista	22375	16136	6239	0.55	0	3.02	74.4	3.3	421	1	1.94	0.72	1	2
San Zenón	13465	12301	1164	0.55	0	0.25	100	1.9	238	2	1.39	0.4	1	0
Santa Ana	27959	12782	15177	0.55	1	1.38	45.41	8.8	1120	3.33	1.89	0.77	1	6
Santa Bárbara de Pinto	11739	4664	7075	0.55	0	4.18	20.55	0.6	502	2.67	0.59	0.31	1	0
Algarrobo	17777	6610	11167	4.81	0	6.68	98.76	1	409	4.33	1.31	0.48	1	0
Aracataca	45393	19139	26254	4.81	1	3.09	33.59	16.5	1755	7.67	3.51	4.56	1	6
Ciénaga	133601	15851	117750	4.81	1	7.61	6.38	16.4	1366	2.33	13.84	13.23	2	16
El Retén	21875	4970	16905	4.81	1	4.58	0	2.1	268	2.33	5.05	1.13	1	0
Fundación	75067	11933	63134	4.81	1	11.3	25.67	20.4	922	14.67	2.58	5.71	2	13
Pueblo Viejo	34212	24066	10146	4.81	1	1.54	0	2.2	691	0	0.98	0.7	1	5
Zona Bananera	77793	75804	1989	4.81	1	1.15	81.04	2.2	446	5	27.36	5.29	1	4
Cerro San Antonio	11282	5324	5958	1.72	0	2.85	50.61	0.9	184	3.67	0.36	0.26	1	0
Concordia	11906	7529	4377	1.72	0	1.9	50.46	1.6	111	11	1.14	0.37	1	0
El Piñón	25694	18017	7677	1.72	0	1.53	33.19	1.5	544	1	1.32	0.63	1	0
Pedraza	10544	7411	3133	1.72	0	0.82	0	1.5	312	10.33	0.58	1.46	1	0
Pivijay	42136	18405	23731	1.72	0	8.97	50.35	15.6	1636	2	4.55	1.58	2	1
Remolino	12939	4774	8165	1.72	0	2.25	0	2.7	611	3	0.62	0.28	1	0
Salamina	12138	4246	7892	1.72	0	9.05	28.95	4.4	175	1	0.62	0.31	1	0
Sitionuevo	30855	15633	15222	1.72	0	1.9	0	2	967	0.33	3.81	1.05	1	1
Zapayán	11034	7080	3954	1.72	0	0.39	35.17	0.8	353	6.67	0.92	0.38	1	0
