# Supplementary material for: A multicriteria model for prioritizing 5G network deployment with Monte Carlo stability analysis: A case study in Magdalena, Colombia
Source: PLoS One. 2025 Oct 17;20(10):e0334781. doi: 10.1371/journal.pone.0334781 (PMC12534074; doi:10.1371/journal.pone.0334781)
Supplement: S1 File — (XLSX) [file pone.0334781.s002.xlsx]

## Sheet: S1 File
Comparison matrix of main criteria
	Sociodemographic	Technical	Geographic	Economic	Weight	CI
Sociodemographic	1	0.9691	1.9139	2.4298	0.3364	0.0024
Technical	1.0319	1	1.7155	2.7608	0.3426
Geographic	0.5225	0.5829	1	1.6624	0.1947
Economic	0.4116	0.3622	0.6015	1	0.1263
Comparison matrix of sociodemographic subcriteria
	Number of Inhabitants	Rural Population	Urban Population	Victims of the Armed Conflict	Local Weight	Global Weight	CI
Number of Inhabitants	1	2.268	1.5747	2.0134	0.3903	0.1313	0.0093
Rural Population	0.4409	1	1.0905	1.2228	0.2089	0.0703
Urban Population	0.6351	0.917	1	1.4631	0.2286	0.0769
Victims of the Armed Conflict	0.4967	0.8178	0.6835	1	0.1722	0.0579
Comparison matrix of technical subcriteria
	4G Coverage	Broadband Penetration	Rural Electricity Coverage	Telephone Service in Households	Local Weight	Global Weight	CI
4G Coverage	1	1.3161	1.4476	1.7892	0.3248	0.1113	0.0167
Broadband Penetration	0.7598	1	1.5098	1.968	0.2927	0.1003
Rural Electricity Coverage	0.6908	0.6623	1	2.0598	0.2363	0.0809
Telephone Service in Households	0.5589	0.5081	0.4855	1	0.1462	0.0501
Comparison matrix of geographic subcriteria
	Surface Area	Terrain Roughness Index	Local Weight	Global Weight	CI
Surface Area	1	1.6624	0.6244	0.1216	0
Terrain Roughness Index	0.6015	1	0.3756	0.0731
Comparison matrix of economic activity subcriteria
	Primary Sector	Secondary Sector	Hospital Network	Tourism	Local Weight	Global Weight	CI
Primary Sector	1	0.5033	0.4288	2.3835	0.1814	0.0229	0.0093
Secondary Sector	1.987	1	0.6351	2.7903	0.2935	0.0371
Hospital Network	2.3321	1.5747	1	4.7866	0.4351	0.0549
Tourism	0.4196	0.3584	0.2089	1	0.09	0.0114
